# Supplementary material for: Design and Experimental Validation of a Photocatalyst Recommender Based on a Large Language Model
Source: Angew Chem Int Ed Engl. 2025 Dec 9;65(4):e14544. doi: 10.1002/anie.202514544 (PMC12828469; doi:10.1002/anie.202514544)
Supplement: Supplementary file 2 — Supporting Information [file ANIE-65-e14544-s002.zip]

Archive with 1 entries (1 files):
- RXNID_ESI.csv
