# Supplementary material for: Design and Experimental Validation of a Photocatalyst Recommender Based on a Large Language Model
Source: Angew Chem Int Ed Engl. 2025 Dec 9;65(4):e14544. doi: 10.1002/anie.202514544 (PMC12828469; doi:10.1002/anie.202514544)
Supplement: Supplementary file 2 — Supporting Information [file ANIE-65-e14544-s002.zip › RXNID_ESI.csv]

Reaction_ID
55916636
39793553
55731552
49807373
48955932
50010974
55422886
50366559
51869689
55128124
50375328
34312499
47837739
57633000
48999783
44730377
56269083
29052006
2199756
46247835
52466029
4896630
54538414
45532403
57707512
40724727
42392145
58217665
58111912
46516581
52826802
40544742
49777241
2067438
55185145
54440112
31379753
57584425
56220155
31237377
58089429
1979911
43473617
47576336
57707527
58685404
49107223
35141624
58648154
46247823
43225492
56194698
56851433
50513003
49117180
48949644
51840110
50158895
53379985
50949504
42800104
45980299
45702774
2075789
56284340
42729341
58384301
54752216
50124455
48913333
46757327
31285206
55225123
82913
5154047
29590801
49944634
2661854
40597987
50335061
53358965
9510078
45417036
49760648
54568493
49266885
38019762
48926301
36141158
50319435
43754175
45559296
50561673
55181868
45196981
48478838
45051871
35578164
52642558
48232274
58306723
48955920
44619972
55306668
50311523
49872953
58035978
11056019
705417
42058665
29908647
57136783
48338290
40510
52798308
53709361
51958821
58660771
41797371
29279772
51587450
5165274
51807382
54125495
35602266
55494820
51958858
52841909
53716703
3140212
46877188
46098813
45239710
46231028
55267461
50513335
50158923
51013835
51405777
50011969
2950974
47077047
57868695
34485169
56640890
53806409
52238241
55159765
36640607
56918754
43887553
56886337
2013570
42731221
45347814
39793566
4487405
8718974
37095012
53829406
1714748
41644726
55115799
40939615
3111990
52826778
52490670
52286040
46192314
2203233
57051609
30266073
53959826
41054214
53358961
3777852
9780825
53330196
52079993
52729452
43225781
4693309
4844571
41797347
34235678
33018408
43606106
58036003
47650596
46070112
9432849
56886318
2142745
44461470
17288599
50164034
45890168
50113445
42278270
55494857
52056449
51120105
50119997
57503566
55227348
51731397
40557998
54243424
55957422
42729329
51871830
51776510
57648599
2416229
49760640
45641548
40994720
29448354
39965533
42831840
52646347
44001606
51236593
49807459
42230619
48386722
47072139
32188055
48131461
54125486
37385096
53030775
45978570
4621543
49107219
34795466
41888968
56857113
47475924
43518166
53862483
51594215
38856687
51587459
48680471
54811780
55185209
51024353
48388499
58513233
52442337
56008679
52098983
53720193
52766926
28194421
9062136
42392130
52200618
43105360
9425200
46259829
58423887
34795462
54649675
55969557
1826187
47875768
34762808
57105122
41381618
46728814
1818703
56659269
7247855
47911439
50545887
42349646
29474363
9716839
54980392
53030863
9313060
40014825
45292269
11023497
38581003
37573608
44756017
51360405
57115381
4821314
50375386
46702428
56273032
42278263
53452901
54008013
47507108
53950858
48887989
37118857
56143640
55416341
2799235
49807429
49266880
57281328
49885400
46337690
57648589
554699
9254669
31940968
52520372
50670310
57584413
45678094
45807336
57972010
53498904
11055568
54996378
45702744
47942599
45007923
48474509
48079151
41102465
52098984
2450664
58660836
51695066
49151706
51635573
51863763
55502441
45341268
35483997
52056455
57686782
43754184
4096791
46076426
44499957
54980377
55156465
10237594
54880440
51009633
40014840
56068587
47582978
56156927
1564271
55478785
50226817
38301077
53452735
47198066
49990566
53716846
58426534
53719707
51871703
54509241
50158898
37891554
2419664
45244463
48338288
43727114
2154963
49852950
54312811
36898640
41957143
51343334
50119989
53719713
37368917
50103727
49254494
54980387
52018453
56985944
56996567
53413924
56284339
48347506
45704670
50161347
55159834
53453662
58036004
55731248
44619960
45196955
52924675
49266876
42645365
51195461
57805619
57991550
44827202
49990580
43566107
51984490
49023175
31204221
8942906
47852718
53030766
54389237
1870888
45336055
32692346
3493832
50103734
42304216
54440100
30154618
5122387
57287713
10029298
9688334
48144460
51667789
51013826
48789035
56149792
57453678
56260283
43473601
49807319
29587733
40672070
42804278
50511800
32385753
56668864
52343702
56758994
41889365
44001518
49807405
53716633
2942934
47837749
51623327
56460599
28828669
2120384
44177361
57237925
48277184
58389078
35806953
49072736
50228816
46328786
39062224
57048402
50545672
49904837
39354977
48887995
39697138
39968157
50333247
58636905
51871701
57777366
45641546
47070001
52992591
56851403
45341282
50954749
50905840
51156697
56985952
38860016
51379995
36141157
58089433
53412987
39388150
41393947
47386643
40721
32253014
40743545
42645361
46761110
52972390
50103724
52278496
34662382
45573583
8799745
52194289
54588414
44703701
9236043
50164025
35422471
51343328
28194418
42748908
45876290
51663987
54681673
56008628
57584422
34451103
55207864
55714704
52790039
45301902
53610117
37644907
42482320
45947041
42850889
55646914
46702410
34797696
45757239
28596644
54493466
57030150
49749472
8703896
50335038
597276
54522387
49001650
48386758
36806782
57860016
52111931
43574292
37368925
49192420
57368935
29649541
36452580
52886060
44160345
48625973
53136462
8709006
51343333
43556348
52972388
43226780
55322157
42299972
50124444
33018432
42392152
41381599
29052002
36380823
42932145
14567899
55225164
43225764
42440886
55227213
853624
46979302
58043565
53453356
53442942
53429901
56816440
37573575
53488847
291416
56569094
57686759
53121308
57707474
58181341
45573600
36230433
57238008
56194032
4604347
39963452
9000323
852449
8683933
41774753
44314
42695400
49871372
46836737
3863264
45201156
52987904
51024358
50440898
51594111
46370501
47254538
43226769
54334997
54223136
58036008
44310381
56176657
52849824
36413554
50949503
46443786
51955337
45792126
47249621
53429840
53746120
3952704
3950647
41726801
48671923
29419231
57686764
49151696
53502089
50453636
53136478
52637120
4096661
47727341
54472381
29448355
47349605
50375360
49094834
57527158
47875796
44164757
43885611
36169028
43200799
54522427
52264402
29764931
44271334
55322164
4700145
8838942
55731554
32492387
55432177
48619808
1701848
105338
46175057
53663864
37321990
46231028
58988138
53452748
47077478
39302715
36452588
49107226
50004395
42668807
55051299
43473719
56156909
40957314
23499825
40930250
50226936
49760643
44501951
57051460
48277197
51220920
54648037
53428353
55918325
36452589
41196076
52465993
57964849
45699034
49807363
40343042
53095859
56775806
52238247
48432835
52576681
49807421
43213239
39302351
46728824
51776512
56996555
56823966
51220906
47226657
8545376
51024329
41142758
47389040
53512493
49023174
57527047
53707655
57674750
53901800
51851032
1049771
32605846
29884508
56885812
47949738
1656841
54759924
56569198
43818191
45559222
48754403
3765040
44730328
58111897
55766060
56149794
53832138
46929442
47887210
54455663
48347529
51292694
52193854
36230445
4241286
45328552
47386617
47873420
48121703
48926278
58087184
47362638
46120346
49807414
55239602
51658698
4480609
58306725
5047555
49001652
53092622
58375835
50223150
51869681
57544827
43855770
37321987
36887934
57527372
43534359
1821382
43754185
42695362
40980831
51396037
54380007
9866731
55257007
38071122
58306736
54389971
36827239
51120111
44851535
48800303
46291641
49167772
52238242
40193798
58513230
3201288
41323018
55528822
42311486
54588413
54472386
47580028
140046
56569103
41686323
45978583
5047580
50395209
50637323
47105574
51156703
55252922
50530769
55225136
9309411
42320145
52106546
43643505
36014467
53453667
50319436
54920227
58668205
49001653
51840118
50055688
41851185
51594098
56816400
57136773
48079155
45513013
9355612
57953577
55185163
51861676
39815803
51587445
2183134
43115311
9917010
50530786
40725898
56257222
58037597
55978883
43470030
56143664
55769065
57544895
39302329
2419484
53439575
45192120
54413929
41137245
41859060
2650816
661920
52490680
50366552
2055960
47265075
39793557
57048453
53950862
35071145
50968588
57448626
42089580
56884304
56640842
42910366
55267464
47188396
52056401
57051486
48144474
8686629
55207904
36230424
52803960
45244461
5168185
35226341
5046228
4148562
53663889
53716878
52098802
57051461
39035954
52886043
53289378
54776634
45368198
54790918
55207868
51861675
47911442
58636889
2201380
51499080
57835036
36452582
46757324
29052026
39306223
37565308
727424
1577124
8586562
506640
38008906
40743527
52847446
9189570
34488797
53988361
52665322
53719717
40449755
29611678
56910329
51695055
41424985
5084427
46172156
42320167
53429895
55502445
44455467
51013857
56068573
54312834
58250524
31343055
43384129
58240704
39306229
46120342
57503579
45417047
55727423
43473780
55051293
44612581
42039401
47389044
53829391
55309333
58685340
53988352
38020201
47992711
58611499
43518168
52403400
54007936
54111562
2171678
52665329
50511807
28119552
52826773
52999235
47396002
55267454
51558412
57362529
54741142
50701058
49142081
40158984
47828707
8812052
46033830
51587464
32673812
52278487
44177385
54243392
53707664
57674743
5297865
54608437
42320155
43606138
44730347
50124725
50010968
4828160
47213192
52646345
44182269
50905858
41994337
10501349
56194056
53709362
52343699
25988752
54538431
46721372
10026817
57115378
40959797
39302697
51434914
41381610
48474527
52502693
38230189
10318510
45301913
53488863
51587474
53871359
10380819
25988756
57051442
58610719
55051290
47476326
47105580
12277988
47347322
40557711
45731005
33436166
55479842
52972369
8980170
52892671
42392134
56851490
53832158
53502098
47386627
53452742
54357676
51648489
51594230
57504370
32820335
52150295
47349597
43566075
51343353
57701886
54152666
55115798
51570125
52941995
58136464
52665311
56857126
45341275
57453680
36452611
45699046
41196051
43384130
54493480
22691274
28851925
53716865
36413557
46757437
43717653
46339979
797949
2527023
9650771
44518481
47069036
28761861
55479851
1838107
55020334
51998615
53502070
4997944
9583752
47105589
9942490
50311560
53452744
40014833
51635567
55342804
46033834
58383209
50929378
51337117
54749600
44271326
52056470
41957157
46033838
10254670
5160623
52550409
34822383
50069065
50905864
54782658
55727441
1073326
45876245
45607722
51585038
50124741
56885833
3052508
55309350
54980375
39224513
48131444
58282819
57831583
5011116
58037387
2796803
58375839
58426561
705509
45005931
29697541
43063787
42013469
52098811
48478841
56008630
45678062
46009233
53829450
43855764
51648849
2897140
47095967
47646382
40557812
42349651
35092099
40939623
49990087
50127233
44184804
3061400
52337184
57972023
102081
43566106
56573158
2871720
47476339
271436
54267543
37094989
56194063
41726780
45947054
54670914
46875830
58631995
11023498
58182796
48913291
47418406
43606116
54267527
52238251
57448637
759461
54440092
50375393
36054650
45805318
32353870
46388769
3094614
818890
58636886
43758504
37891555
56857120
56851478
56066936
55804331
58648119
51587466
48432840
41623493
56982647
53871345
42800082
36054673
49872948
49896614
39981885
56884305
9596431
50158927
57105141
54681669
57868693
50051863
57972068
57707489
53274496
9780447
44164748
52502701
48091533
43225775
43396898
46734924
54389183
4670567
38301092
56220120
47852705
3154391
38230200
42525329
54588444
44816366
36881058
48955925
1823681
45330077
48888005
817412
573014
52919163
47069033
51649986
52462157
40213261
58513228
56569098
30874340
274895
48535047
51009635
51024361
46076441
56816416
55020396
58274593
49264871
50375361
51869674
2319165
36072797
56743805
51829338
51587472
3782774
45978562
51585027
42645358
58426533
51988684
44160330
57051610
30266078
53636211
58610727
58111678
47375660
50311495
47254958
54648028
47388976
798425
57105147
44001633
43201301
50107079
56619915
40840884
29812530
58217667
43754168
58082429
39992337
43581206
51248509
46721374
28936734
54493481
42567876
389425
53127862
36736070
44182259
54649770
53901060
57831600
46477284
57707532
55682473
47077046
35523526
40376896
45865348
57674759
281219
55416329
40343030
54681644
42668862
51434922
58610695
56330687
53862477
57315948
55769049
44612736
51955340
54880411
57040454
55185195
34797702
43028378
40478158
39306230
50968621
35376728
55714713
57871044
52979459
2506774
56221298
43566108
44154343
54920217
53488851
26031715
42653264
56772660
56194064
57614109
23499816
51695062
1887849
41797364
52153181
50127215
49749470
56573154
48184616
57504350
35715277
38489827
56221308
54649671
57964848
48758712
41877991
51499074
29124108
52599131
29110174
41793605
56569108
52193841
42789437
43885610
31379748
49094555
48999792
50158903
57030155
40220465
50375364
57972006
49807471
34285563
58037586
50761435
35523530
2200402
5121462
51671037
28788658
44084969
46700034
57545047
45865291
57405992
57528947
47828691
1634843
59003237
40557814
52665307
37669659
57386052
57175157
1591934
46721383
41850936
55342805
547010
41726782
49195929
30835037
54440114
58240709
10412688
51221662
51984503
40081250
46120321
49777256
56877414
56982640
52405053
49904835
56460597
47265078
9508130
48635024
51112940
57686773
53716659
49001656
49777287
52375358
9474025
51826265
41196053
50963110
39302651
56066916
47344778
55731559
55051291
57648579
51110063
40659518
42749021
40725914
54389253
37869524
2815793
47254544
43480146
56284342
4420087
50052064
57147202
284365
55219164
58111723
57805630
57174809
55219155
41102459
49907648
43473794
52892662
2102984
44835083
40672068
48478835
53136476
53950850
54389221
52714601
54588429
47254541
49807359
52886046
54048844
56982614
56256978
57859972
50752428
47580029
26050448
55529128
51594112
35523519
47196895
55128114
37361610
2165299
49872967
46875840
49074188
44184813
51869686
52041150
45422772
48915029
37154527
55185161
41889361
43225501
45532469
47992665
43640143
35523518
55386074
9364573
46524813
56885816
31917006
56892714
32253002
49872950
40150662
46726799
53274468
57998407
52096599
37144439
41774740
3721117
45792095
50453611
48763319
169461
46237919
58685424
56717027
57527035
54670944
45806083
57406062
56892683
43581211
9700981
29389253
55358504
46960462
35006131
53493391
42039422
57584666
34828635
56885827
48186932
35376731
56646769
51965266
43754180
40007551
54946006
47580035
53518288
51953904
29349619
48695948
44461469
1883646
39532372
53832189
2799902
51585039
50954747
49167762
44001644
57104871
43566097
2590728
56248949
45943191
56885845
56439734
56066942
34762812
50513341
58682855
51236573
41774748
42729323
31131195
44851061
29735111
51248533
54920256
52056444
25988750
47549984
39035967
50905854
5159312
52108067
56743439
49151700
58136447
57707538
48186935
54811799
56659267
53157528
44851087
43606123
5300526
55207903
54776661
56367314
57527348
50158931
57503572
43225496
43574248
55647008
57832535
56816421
45118315
1995463
55714698
51861664
46388773
45853297
50103728
39529948
43560176
54379992
42567902
47095970
43487819
38697750
52327045
34561365
58111671
44518479
44835102
44001619
42278267
55766040
55342807
46524787
56982646
55626607
9724324
58077440
45962945
8846332
43225790
49362178
43076658
46836984
42094271
46370493
42482322
44164749
47069037
30835038
41773326
39091873
47349596
51302787
51156723
55969558
56885817
51434916
57527363
40567984
41196054
52502702
57257136
45328546
29790310
57514584
50319450
53707646
39968153
50796635
42395589
41137279
50103725
49807470
46247108
28928479
50453639
45807340
23159942
45540430
5118206
51587442
55766052
48804912
50700968
35578156
3554348
55478786
54111568
58111880
43581226
1784615
41110111
53235352
1577598
41316368
3486585
43076664
56194070
58107815
41393933
53502084
58036036
38910307
39529943
53746121
2009215
54776645
48917704
57707521
56877420
55416332
48388492
55020422
49896619
49266878
43574273
46422482
33271546
58074183
32492419
48437060
53610110
42645391
56759174
50366554
51631830
42574683
29419190
51012301
1830379
55968403
51428765
39035980
43605794
45865290
102928
817415
48619805
278930
43509111
270489
45807352
40514111
56436900
49365154
52399435
45192124
56221325
38405316
42567874
54607011
56985947
56404694
45196978
48232270
54440105
52489126
40150664
56421049
47077504
52343666
50119964
57115373
1137071
40743539
29611664
48108622
56573226
56816396
140101
40544746
64937
800711
57674778
3831142
44612751
28217184
28346364
29173433
54380008
48278547
46240304
3515687
47837743
45091762
2410599
40193817
48184640
41200928
49064137
45757234
53832192
48999803
46290332
52394043
8559373
46938803
40514113
57280351
48103875
54440085
57118707
53774734
737457
43410394
51289617
57772385
57503546
56982631
48949661
49896640
43605818
48347535
48888007
54649761
43566084
58426550
52637126
56772657
50490423
52405009
48115139
46370504
44063307
57964854
44703697
45301896
659124
50223230
9023667
34789539
57707562
58426567
57686760
41797363
58141177
32673811
34285566
45760507
51337131
8542328
46699155
57104849
45806908
57837585
57174816
47105581
30073844
53881330
4479199
47992654
50081798
50107067
47095969
51024359
54389275
49807347
48436715
45806913
50512999
48386724
54152668
47249647
46778826
48278530
51667764
40125677
49807451
56655123
36452590
48754400
56194068
4093304
53157527
39815802
46750254
50561655
54980391
49904849
53328960
51871828
43714687
56149808
41200936
44816334
57707525
56068584
9138529
50954740
30820525
51753467
52520369
55370649
57655049
53328978
33702906
58282834
48535034
40189532
55162695
58611483
306211
48342115
46034021
9413229
49807443
41888971
2866604
49107228
57585535
48991965
55532339
51656409
778798
29855887
40265532
46247825
54347797
43606128
55502438
51666715
54188364
55162707
41306280
37489615
34312517
49990556
46836950
55227185
41760067
50966826
47650584
45947065
49990573
28119535
54588434
47349593
57115368
46979294
54389256
52972397
55185211
56209118
10090154
43028871
54538421
51585053
54538426
54784350
58043507
53899861
50440853
40193469
51264304
49896618
51667749
49139691
52194274
36413644
57453691
350598
53235346
49844906
51613713
46708292
50752431
36751459
49264859
54389974
53716628
47386608
3700889
58583228
57448628
52347059
9056116
57380240
53862481
49254480
54440087
42567868
40123898
53453644
8641572
47389016
44154729
43509121
41816451
37712065
39886155
1805441
57751857
50161339
52858143
57405996
58037605
51829340
47725370
50081787
[truncated: 34,098 more rows]
